# Supplementary material for: Zavoticus yini gen. et sp. nov., a New Euaesthetine Rove Beetle From Mid‐Cretaceous Kachin Amber (Coleoptera: Staphylinidae)
Source: Ecol Evol. 2025 Sep 7;15(9):e71960. doi: 10.1002/ece3.71960 (PMC12414723; doi:10.1002/ece3.71960)
Supplement: Supplementary file 1 — File S1: Morphological data matrix. File S2: R script for constrained parsimony analysis. [file ECE3-15-e71960-s001.zip]

Archive with 2 entries (2 files):
- ece371960-sup-0001-Supinfo1.nex
- ece371960-sup-0002-Supinfo2.R
