# Supplementary material for: Zavoticus yini gen. et sp. nov., a New Euaesthetine Rove Beetle From Mid‐Cretaceous Kachin Amber (Coleoptera: Staphylinidae)
Source: Ecol Evol. 2025 Sep 7;15(9):e71960. doi: 10.1002/ece3.71960 (PMC12414723; doi:10.1002/ece3.71960)
Supplement: Supplementary file 1 — File S1: Morphological data matrix. File S2: R script for constrained parsimony analysis. [file ECE3-15-e71960-s001.zip › ece371960-sup-0001-Supinfo1.nex]

#NEXUS
BEGIN DATA;
	DIMENSIONS NTAX=31 NCHAR=167;
	FORMAT DATATYPE=Standard gap=- missing=?;
	MATRIX

Siagonium         10000010020000000000000000000000100001000100010000000000000000010000000000000000000000000000000000000000001000000100100000000000000100000000100000000000000000000000000
Oxyporus          00000000010000000000000000000000000001000000000020000000000000000100010000000000310000000000000000010000000000000000000000000000000000000000100000000010000000000002001
Megalopinus       00000000110001100000000000000110100001000000010000000010001100010101000000{01}00001011000001010000010010000100000001100000000001000000010101010100010000010000000000000001
Pseudopsis        000000100201100000000001000100001000000000000000000010000000000{01}10111000000000002000000000100000000000011000000000000101010110{01}1010100{01}02111011100001100010002000102011
Nanobius          00000010020110000000000100011000100000000000000000001000010100111011100000100000000000000010000000010000100010001100000002011011010100002111011100001100010002000102000
Stenus            11000111110001110000000111111110010111110000120111011010111100110101110000000211100001111010000101021110112{01}100011101{12}{02}{12}{02}31010010101{01}0112201111001111110010112011111110
Dianous           11000111110001110000000111111110010111100000020110001010111100110101110000000211100001111010000101021110112110001110110103101001010100112201011101111110010112011111110
SteNovAUS1W       110001111101111000000001111111100101111100101201111110101111001101011100010002111000011111100001010211101121110011101101031010010101001????????????????????????????????
SteNovAUS2F       100001111101111000000001111111100101111100101201111110101111001101011100010002111000011111100001010211101121110011101101031010010101001????????????????????????????????
Alzadaesthetus_chilensis   100110100011112001001001110111110101111010000101100011100001011101011100000011110011111110100001010301011121110111101101030010110001011????????????????????????????????
Alzadaesthetus_furcillatus 10011010001111200100100111011111010111101000010110001010000100110101110010001111001111111010111101030101112111011110122223001011000101102111011110011101111011120111011
Austroesthetus    10011010000111201100100111011110010111101100010110001110000101110101110000001111001111111010111101030101112110011110110223001111100101102211011110011101111011120111011
Chilioesthetus    1001101000011120110010011101111001011110?100010110001110000101110101110000000111001111111010111101030101112110011110110223001111100101102211011110011101111011120111011
Mesoaesthetus     100110100011112001001001110111100101111011000101100011100001011101011100000011110011111110101111010301011121100111101212130010100001011????????????????????????????????
Nothoesthetus     10011010000111200100100111011110010111100100011110001110000101110101111000001111001111111010111101030101112110011110110103001011000101102111011110011101111011120111011
Tasmanosthetus    100110100011112001001001110111100101111001000111100011100001011101011110000012110011111110101111010301011121100111101222230010110001011????????????????????????????????
Kiwiaesthetus     100110100011112001001001110111100101111001000101100011100001011101011100000011110011111110101111010301011121100111101212130010110001011????????????????????????????????
Edaphus           10000010000111200100100111111110010111100000011110001011000100110101110100111101001011111010111101030111112010011110110102001011010111102101111010010111111011110111011
Euaesthetus       10010010001111200100100111111110010111100000011110001010000100110101110100111101001011111010111101030101112010011110110103001011010111102211011110010111111011120111011
OctaviusSA        10011011000111200101111111011110010111100100011110001010000100110101110000111101001211101011111101030101102110111111100001001111010001102211011110010101111011120111011
OctaviusPAN       10011011020111200101111111011110010111100100011110001010000100110101110000111101001211101010111101030101102110111111100001001111010001102211011110010101111011120111011
ProtopristusNZ    10012011000111200100101111011110001111?00101011110001010010101110101110000001211001211101011111101030101102110111110100001001011011001102111011110010101111011120111011
ProtopristusTAS   10012011000111200100101111011110001111?001010111100010100101011101011100000012110012111010111111010301011021101111101000010010110000011????????????????????????????????
Fenderia          10111011101111210100100111011110000111100100011110001110000100010101110000111101001211101011000101041101100010011101122223001011000101102111011110011101111011120111011
Stictocranius     100110100011112001001001110111100101111000000101100011100001011101011100000011110010111110100001010301111121100111101102230010110001111????????????????????????????????
Agnosthaetus      10111010011111200100100111011111010111101100010110001110000101110101110000001111001111111010001101130101112110011110122223001011000101102111011110011101111011120111011
Gerhardia         101110100211112001100001110111100101111010000101100011100001121101011000000011110011111110100011011301011121100111111212230011110001011????????????????????????????????
Stenaesthetus     101110100211112001100001110111100101111010000101100011100001121101011000000011110011111110100011011301011121100111111212230011110001011????????????????????????????????
EuaAUS            101110100211112001001001110111100101111011000101100011100001011101011000000011110011111010100011011301011121100111101222230011110001011????????????????????????????????
EuaLTAS           ???????????????????????????????????????????????????????????????????????????????????????????????????????????????????????????????????????02211011110011101111011120111011
Zavoticus         10011??????1?1200?0010??11011110???111?0?100?111100010100001?11101?11?????00?2110?????10101?1111?113010?102110???1????000????????????11????????????????????????????????

;
END;
Begin mrbayes;

constraint node1 partial = Pseudopsis Siagonium : Oxyporus Megalopinus Stenus Dianous Edaphus Euaesthetus Alzadaesthetus_furcillatus OctaviusSA OctaviusPAN;
constraint node2 partial = Oxyporus Megalopinus Stenus Dianous Edaphus Euaesthetus Alzadaesthetus_furcillatus OctaviusSA OctaviusPAN : Pseudopsis Siagonium;
constraint node3 partial = Oxyporus Megalopinus : Pseudopsis Siagonium Stenus Dianous Edaphus Euaesthetus Alzadaesthetus_furcillatus OctaviusSA OctaviusPAN;
constraint node4 partial = Stenus Dianous Edaphus Euaesthetus Alzadaesthetus_furcillatus OctaviusSA OctaviusPAN : Pseudopsis Siagonium Oxyporus Megalopinus;
constraint node5 partial = Stenus Dianous : Pseudopsis Siagonium Oxyporus Megalopinus Edaphus Euaesthetus Alzadaesthetus_furcillatus OctaviusSA OctaviusPAN;
constraint node6 partial = Edaphus Euaesthetus Alzadaesthetus_furcillatus OctaviusSA OctaviusPAN : Pseudopsis Siagonium Oxyporus Megalopinus Stenus Dianous;
constraint node7 partial = Edaphus Euaesthetus : Pseudopsis Siagonium Oxyporus Megalopinus Stenus Dianous Alzadaesthetus_furcillatus OctaviusSA OctaviusPAN;
constraint node8 partial = Alzadaesthetus_furcillatus OctaviusSA OctaviusPAN : Pseudopsis Siagonium Oxyporus Megalopinus Stenus Dianous Edaphus Euaesthetus;
constraint node9 partial = OctaviusSA OctaviusPAN : Pseudopsis Siagonium Oxyporus Megalopinus Stenus Dianous Edaphus Euaesthetus Alzadaesthetus_furcillatus;

prset topologypr = constraints(node1,node2,node3,node4,node5,node6,node7,node8,node9);

lset nst=1 rates=gamma coding=variable;
mcmc temp=0.1 ngen=100000000 samplefreq=1000 printfreq=1000 nruns=2 nchains=4;
sumt outputname=Full_constrained_Bayes;
sump;
END;
